# Supplementary material for: Ticks and Tick-Borne Pathogens in Recreational Greenspaces in North Central Florida, USA
Source: Microorganisms. 2023 Mar 15;11(3):756. doi: 10.3390/microorganisms11030756 (PMC10057063; doi:10.3390/microorganisms11030756)
Supplement: Supplementary file 1 [file microorganisms-11-00756-s001.zip]

Archive with 1 entries (1 files):
- microorganisms-2272175-supplementary.pdf
